# Supplementary material for: Rapid Generation and Analysis of a Barley Doubled Haploid Line with Higher Nitrogen Use Efficiency Than Parental Lines by F1 Microspore Embryogenesis
Source: Plants (Basel). 2021 Aug 1;10(8):1588. doi: 10.3390/plants10081588 (PMC8401716; doi:10.3390/plants10081588)
Supplement: Supplementary file 1 [file plants-10-01588-s001.zip]

Archive with 1 entries (1 files):
- plants-1305821-supplementary.pdf
